# Supplementary material for: Phenotypic Characterization of 2D and 3D Prostate Cancer Cell Systems Using Electrical Impedance Spectroscopy
Source: Biosensors (Basel). 2023 Dec 18;13(12):1036. doi: 10.3390/bios13121036 (PMC10742279; doi:10.3390/bios13121036)
Supplement: Supplementary file 1 [file biosensors-13-01036-s001.zip]

Archive with 1 entries (1 files):
- biosensors-2736882-supplementary.pdf
